# Supplementary material for: Effect of Huanglongbing on the Volatile Organic Compound Profile of Fruit Juice and Peel Oil in ‘Ray Ruby’ Grapefruit
Source: Foods. 2023 Feb 7;12(4):713. doi: 10.3390/foods12040713 (PMC9955810; doi:10.3390/foods12040713)
Supplement: Supplementary file 1 [file foods-12-00713-s001.zip]

Archive with 1 entries (1 files):
- foods-2071122-supplementary.pdf
